# Supplementary material for: Evaluating pain outcomes in Chinese ophthalmology patients using the APS-POQ-R-C: a Rasch analysis
Source: Front Psychol. 2025 May 5;16:1558111. doi: 10.3389/fpsyg.2025.1558111 (PMC12087573; doi:10.3389/fpsyg.2025.1558111)
Supplement: Supplementary file 1 [file Data_Sheet_1.xlsx]

## Sheet: Score_Frequency_Table
Scores	P1 least	P2 worst	P3 severe	P4a inbed	P4b outbed	P4c fallsleep	P4d staysleep	P5a anxious	P5b depressed	P5c frightened	P5d helpless	P6a nausea	P6b drowsiness	P6c itching	P6d dizziness	P7 relief	P8 participate	P9 satisfied	P10 helpful
0	0	0	4	31	10	22	34	24	26	32	31	9	0	0	0	1	8	5	0
1	50	0	28	42	12	48	65	24	42	70	56	52	34	12	43	8	30	32	13
2	66	25	48	51	35	78	42	45	36	63	79	76	71	94	100	30	52	57	29
3	67	29	67	59	36	63	41	55	65	52	65	105	103	96	107	55	78	64	87
4	63	46	85	49	47	39	48	47	57	49	34	47	75	81	42	77	70	76	53
5	47	54	41	31	47	28	36	57	40	17	18	5	11	11	2	74	43	42	50
6	1	43	20	24	42	14	23	23	22	6	6	0	0	0	0	38	13	17	35
7	0	44	1	7	36	1	5	10	5	5	5	0	0	0	0	11	0	0	18
8	0	32	0	0	29	1	0	6	1	0	0	0	0	0	0	0	0	1	8
9	0	16	0	0	0	0	0	3	0	0	0	0	0	0	0	0	0	0	1
10	0	5	0	0	0	0	0	0	0	0	0	0	0	0	0	0	0	0	0
